# Supplementary material for: Wood decay fungi show enhanced biodeterioration of low-density polyethylene in the absence of wood in culture media
Source: PLoS One. 2023 Jul 26;18(7):e0288133. doi: 10.1371/journal.pone.0288133 (PMC10370761; doi:10.1371/journal.pone.0288133)
Supplement: S1 File — (ZIP) [file pone.0288133.s001.zip]

Archive with 17 entries (17 files):
- SEM salt medium/DD18_m01.tif
- SEM salt medium/DD18_m02.tif
- SEM salt medium/DD18_m03.tif
- SEM salt medium/DD18_m05.tif
- SEM salt medium/DD18_m06.tif
- SEM salt medium/DD27_m01.jpg
- SEM salt medium/DD27_m02.jpg
- SEM salt medium/DD27_m03.jpg
- SEM salt medium/DD28_m01.tif
- SEM salt medium/DD28_m03.tif
- SEM salt medium/DD28_m06.tif
- SEM salt medium/DD31_m01.tif
- SEM salt medium/DD31_m03.tif
- SEM salt medium/DD31_m06.tif
- SEM salt medium/KH2_m05.jpg
- SEM salt medium/KH2_m06.jpg
- SEM salt medium/unwashed DD31_m05.tif
